# Supplementary material for: AKE - the Accelerated k-mer Exploration web-tool for rapid taxonomic classification and visualization
Source: BMC Bioinformatics. 2014 Dec 13;15(1):384. doi: 10.1186/s12859-014-0384-0 (PMC4307196; doi:10.1186/s12859-014-0384-0)
Supplement: Additional file 3 — List of GI numbers of sequences used for training. Text file listing the gi numbers of the sequences used for training. Unzip and open with your favorite text editor. [file 12859_2014_384_MOESM3_ESM.zip]

Archive with 1 entries (1 files):
- gilist.txt
