# Supplementary material for: AKE - the Accelerated k-mer Exploration web-tool for rapid taxonomic classification and visualization
Source: BMC Bioinformatics. 2014 Dec 13;15(1):384. doi: 10.1186/s12859-014-0384-0 (PMC4307196; doi:10.1186/s12859-014-0384-0)
Supplement: Additional file 3 — List of GI numbers of sequences used for training. Text file listing the gi numbers of the sequences used for training. Unzip and open with your favorite text editor. [file 12859_2014_384_MOESM3_ESM.zip › gilist.txt]

529087732
218885109
148266447
148244139
21392893
21392688
308182188
308183744
205351346
255033817
339625373
226357666
226354810
226357404
226358014
188993864
118445179
118475778
209395638
209395529
209395693
170717206
18311643
300781937
428303616
428308241
428308292
428308248
428303693
428308168
428303659
428308218
428308343
449338638
449338590
449338615
449338574
445060929
445058371
462045533
384456541
384456718
380031102
54307184
526218030
284161128
529218781
170079464
170079513
170079482
170079460
170076636
170079553
170076470
331265438
386320386
375129061
375129105
331693899
386644976
327309734
327309749
478461249
478462146
401767376
512538239
184156320
184160017
184159988
385811786
330443755
379002962
379005763
157690798
159902540
448822683
352683411
478468469
478468460
470217946
472455776
188587536
190894340
190895317
190893983
190889639
14518450
186897495
186893344
315441475
315441672
315441696
526225953
526230592
336324561
479336697
392406391
33151282
386739353
212217688
212208405
568131692
209916817
209921952
209916806
209921875
209916825
209917191
209916829
91204815
114568554
479191087
320154846
320157827
352681234
159161952
159184118
159185562
159186452
409995665
436843290
297567992
568136993
89898813
89897807
384226396
46198308
46255071
334139601
334133217
334143044
334144765
332288085
332290580
327309922
260866153
260752012
260751919
260751835
260871126
260751908
222053117
126432613
390952789
50953765
378773696
387135561
525662379
385334155
386578980
262193326
345133531
345006827
345004010
556587607
375289729
428778395
326314823
407454812
222478439
222475682
222481151
332294861
545632602
296506382
296500838
534701969
339630083
114561188
529057754
471265562
471265493
471265475
386062973
288559258
478176604
478181348
118139508
73666633
434380778
478459453
478459444
400404978
261417500
261420908
299768250
126455463
126451443
387816237
408400746
22123922
31795333
386753519
28373131
28209834
126090118
126090319
126172257
126090236
126090338
339319317
288930407
21281729
509152352
189022234
189023268
333904249
116048575
148642060
482891467
528838742
448819523
528821563
528821545
94987631
300853232
167036431
23097455
344205421
449092714
77404485
77454567
226303489
55380074
55376144
55376107
55376187
55376942
55376579
55376228
55376280
55376412
384061576
384061818
384061754
384064454
33239452
260681769
206479926
191639869
206561868
206558403
557604010
557606926
294514841
294510242
385337120
384191411
218534477
218556939
383843664
91206245
91209055
383487432
225871699
384448934
384447320
90421528
21672294
206900094
431792069
336251750
336251460
336252096
336251560
221232939
365961730
319955760
213155358
213155370
297528376
119943794
161506634
15081479
18308982
479134147
313199777
400404501
478460345
478460354
56968493
56968325
376283503
399994769
399991123
399991233
399991185
556561977
556577981
401766621
294672793
357386972
120608714
291276243
161510924
161508266
452119509
452119535
452119554
402496444
340623184
321311376
389861738
323356448
37675660
37595821
37678184
217980264
217975547
217971216
217975697
104773257
558672313
383494824
383499151
222823046
222778487
300885230
301051741
301067930
301068040
472433924
472434164
472433664
470211964
472433974
485191029
385230889
528981796
437999533
385858893
440509586
325953647
514407635
88606690
339492077
116334902
30248031
401768148
319788691
317054731
317133719
317133710
315630409
400404263
397685123
474987154
474978534
457866851
209553988
383489123
345301759
345297184
345301597
470160151
482887500
414079804
414079049
414075311
414079097
414078960
478470260
478470269
330464883
330464829
326793322
119871520
261819370
302035394
190571920
590001402
119355857
56707107
56707135
90962708
90960990
150014892
304309652
560148973
560150526
153930785
383787661
383499256
451945611
451945650
91777110
91780071
91781384
237653092
217980115
108885074
310830141
310639221
310814533
428200461
163845603
319774951
545630754
50118965
386751993
397660804
512442353
397655102
152977688
154684518
385824947
410864597
479176048
511055778
33864539
292486492
291615522
15674250
390948458
433653606
433653743
405754079
451812604
83588874
257074450
257074491
257091663
257091505
78183584
261403859
261403873
261402131
82698932
83268957
537441500
384213726
479143419
108793837
108810166
108793732
512697424
346722940
383488278
118467340
385814792
385812838
385850283
478692434
340783625
340780744
340783892
340783921
340783881
522665969
452850707
385774741
479155735
449070641
37519569
365972921
375360690
283457089
557625306
78185892
527318737
410023236
390941666
78214253
78221228
545633528
297537197
72160406
126207488
509149353
478181206
478176662
478181083
194097576
194097589
308513210
313205511
385229299
385227773
218665024
86604733
242277482
332304386
332308620
527325519
114319166
9791176
58021288
11497007
11497048
11496664
11496779
15594346
11497372
11497193
11497103
11497149
11497445
11496735
11496697
11497060
11497325
11497281
11496607
365823346
365823332
11496831
365823337
11497236
365823329
59800473
157418083
157412014
117622295
543941914
543973209
189182907
344204770
374314450
545631676
387615190
387615344
384898367
385218260
378981476
169832377
238650213
238651159
182411826
15893298
15004705
116662232
116662341
116662073
116668568
390960176
284988629
378982542
378987264
377542923
386703202
386698504
15671982
170729251
384189768
549454644
333891490
565636615
565643352
408501912
407641178
470180668
470180510
160878162
159046135
159042556
159046469
159046676
159046605
159046331
402551299
77102894
57650036
385854193
525706521
77358982
77361923
568132683
501148249
501148328
501148388
501145339
501148292
501148317
501145231
336475959
563696538
538357775
195952380
512689975
512615653
195977156
241113003
241202755
241666492
241258599
241518161
241554070
403525101
403529507
146351220
126640109
126640097
126640115
190572091
550903929
550899431
387125794
469816145
387122089
385241358
379732330
379728134
449306365
449306535
449306428
449306421
398356040
398356025
398356314
397701677
398356013
398356048
398356370
398356354
400752653
398356063
400752883
398356381
398356092
398349897
400752836
398356072
148251626
148240870
556555082
556555179
556550243
556555098
556579591
563693166
389851449
72383731
72384244
73537298
73539706
478474760
478473867
383843665
350273053
253698656
305662445
384412693
384412639
384412706
384416964
21909536
471258602
110346917
110632362
110347235
110347349
339324158
339327781
339321330
339323774
62288991
62316961
428210485
428216242
428210537
389874236
389875858
442559580
389875179
389879423
302388599
387758384
162446888
478482031
455737153
337289620
521210823
260685375
407681635
333981747
476409183
320332618
42521650
251791816
385229315
60679597
60650141
381335622
379987604
381335653
379703843
379703889
48477072
344201337
237784637
469823624
478429022
376250168
393202538
393198727
397652752
260738802
260712883
260738835
260752245
119952551
119952258
119960487
442317022
451344759
451348611
525672878
479324019
308171843
308151709
308175814
479324431
159040592
19703352
229605062
229606122
89255449
479133239
320105246
237802433
470464927
470474282
470464772
470469929
523529100
523529002
523529013
523525298
115345694
115345530
115345636
110677421
115345712
459286451
340620745
392987295
507382422
225618950
225350699
289431955
94972398
94972373
94972343
94986445
219666071
336122587
336125405
289166909
410480139
410485110
410480052
194335182
549691986
170079663
209547612
209552195
209546450
209545999
209551938
389839000
375253814
145297095
145294042
397771790
397771726
238892256
57639934
479196022
312984524
313122775
325967528
376292118
162960935
407475894
385239509
387137613
384170815
428277412
428277405
184152625
183980035
433771415
558671575
291285839
291280824
269793358
163842277
163844199
525689963
525695032
385215269
148377268
258513366
422937995
478452215
478451325
21233999
21233964
32141095
300689714
300698618
300693042
404409239
386045634
150401930
568185322
258513263
258512909
258541105
258513088
154250456
120401028
568175750
345007715
345007457
345007964
407702137
407702534
407702824
407702348
407708754
407702035
407703236
407708681
383789243
337744364
158421624
376274175
376276498
225857809
226942170
295698239
292493920
340785197
451941309
386081834
427714745
427711179
217963303
397691844
38349555
501675884
219846956
20806542
295691862
322417545
153950938
255961454
425791554
425790179
67459862
67458392
67459793
348589352
443615330
365966241
564911138
110645304
384052344
384049357
384052169
384049541
538346599
433629070
385791932
15601865
298501383
298489614
298501435
409913960
386052273
408355363
148550845
148552929
148550551
283777802
407450786
384124469
384124309
384124319
384124388
479152295
224796743
224586575
224586532
224984381
224985707
224984009
224984639
224586416
224586487
224586459
224796528
302872922
384136996
384137007
384141139
384896752
384896665
75674199
386632422
146291111
440679730
440685390
440685051
436843263
440685202
440685330
443329695
386345755
386265029
239616411
384548923
384551479
543945414
169237160
169237353
169237602
169237313
169235049
150002608
478468451
478467560
154147866
385789060
478455823
478454931
410858954
410857988
77163561
77163517
269925123
269838913
404412106
568306587
568305793
568305730
568305927
568305381
568301760
568305617
568305875
392976867
256831255
375264031
375262319
565983857
290579526
84621657
509154128
170731356
170734517
170735571
334321156
334319652
334318456
334314770
334321232
94967031
347662274
347759221
347626458
347762033
347822692
377643906
347626537
311066968
387781698
30061571
338705982
15896971
434401190
434408264
434396591
434401063
436736068
434408556
385993125
33241335
384423362
384422536
52421214
53711291
87198026
146275626
146275443
549471505
295815281
427705465
304315537
169627108
169786809
73663826
73667559
198241636
198241740
409187964
338529680
541872144
541866813
541870142
383843666
238899406
526464097
386756580
385221504
385221474
125972525
568179884
386307331
386307442
379005799
379009184
543948972
543950741
481847813
538353400
307725550
307728076
189345558
406025741
406024901
385323172
525937625
525842565
525855729
189423082
189426689
433624204
332283175
332283253
218883314
170719187
387125902
296127869
253795547
408671659
408671769
408671635
408671447
408671740
408671611
431925193
431925209
431929445
256811520
256809973
157373141
402552294
218442435
218442241
218437013
218442611
218442305
218442325
218442342
49474831
386617516
253686409
15320554
68535062
365823354
127510935
330814956
330822093
330822218
330819133
330818808
330814453
386835836
386836021
386836097
83716035
83718394
291280551
291278433
33862273
347547510
121582466
121592436
121582553
399533820
312193406
312109151
319717301
386343608
397698507
397698492
397698583
521166214
30260195
121635883
186687048
186686999
186680550
186686664
186686638
186686738
392423388
392423459
409187971
409187966
409187974
409187972
409187970
409187965
409187967
409187968
409187969
76786714
325969849
299883390
300712406
299883432
300709370
300712769
299883474
299883499
288956841
288963025
288959735
288962075
288960867
288961527
288962595
406025865
406025807
385334849
385334895
530575369
319774848
319788982
428314593
428314670
428314808
428314544
428314405
428314511
428314740
428314710
428308377
345301799
345301888
557237421
302384444
530320924
427722021
148826757
109946640
488570484
322835126
322836370
322830733
319951593
379015834
255529916
568317838
345016447
480530348
392378906
392377157
392383673
392380387
392379715
392384558
392380513
157154711
157149399
157149498
157149574
157149429
157149330
157149504
339490182
470478036
447915004
76788711
76789623
377807001
377812245
377819444
377807392
377822214
377810593
328956382
328958803
294505704
294672655
294663009
294509091
294496875
294672670
294508916
294672678
54307237
54301680
47104025
254295496
254292376
435852812
55979969
55978435
55978183
251781468
184152655
339484941
392391692
395443650
42632299
408669191
429503531
510414827
387891255
325106586
384173661
307717717
376256018
114565576
387908781
387907368
387787130
86607503
350268398
349703191
116326852
116329556
402774243
307126151
385224642
344198243
385806437
160901491
333986242
308047722
116693960
113866031
38637668
54292907
54292964
549728080
549707555
549704410
385242285
116871422
470165991
383785713
339998036
488575046
479185170
389870301
389874175
124265193
124262546
71725269
71725141
71733195
332299201
451822721
126442307
126438353
387615182
387610385
387610477
387610311
387615175
331270761
331270707
331271088
331268188
331270865
331268174
429190045
478483683
170018061
340397867
476411542
336063372
384145136
478466660
478467551
291319937
161869018
374313777
221229343
385333923
385329741
385334102
385340991
212637849
193211676
170287807
384166624
373248555
374337044
188591327
188591847
188590795
254784273
409188585
404285367
339477722
269928379
269836033
115357970
115350056
115345482
115360317
253995374
532437242
532362211
91974482
402558206
402552844
402557992
402552801
221218192
221638099
221368938
221634492
337264537
428768415
428771774
157362870
392405697
392401586
365972835
365968300
482897536
157149651
488657416
386854559
386858239
386858168
386854276
386854604
386855128
386855208
558665962
521182576
521178150
521205802
470208773
407719082
407719128
407719167
407719062
407717513
119866057
119855174
119854889
376289208
300067537
300115607
300112745
219870279
407685798
407689711
222098974
336478154
262340793
146295085
291297538
157163852
157149578
157149612
443241923
384196195
384055466
384055641
384055705
384055883
402564811
402567932
159904396
472320519
228298555
389859448
554642795
554652311
222101962
222108940
222112705
222084201
222080781
126177952
148244169
527326446
386644995
386858961
386858829
386859044
386858678
386858688
386858652
386860091
386859037
386858817
386858925
386858667
386858626
386858706
386858947
386860095
386858849
386858811
386859201
386859226
386858865
386859192
386858793
386858760
386859015
386858972
386858858
386858954
88601322
83814055
83816857
184199646
26986745
242397997
161612313
527319692
292659168
386085388
386083114
428774686
57596592
557607004
514064933
514064966
167038675
294494690
110804074
376253128
549478129
440228796
333924895
312621127
512550081
229583573
83642913
340620779
527317804
527317437
387139674
337283511
556562917
387149188
284176391
284176133
284172854
284176293
284172524
284163295
284167035
302877245
163849457
147918682
408489461
384888493
384888657
145220606
145225871
145226197
145226172
57236892
410593712
545626530
494698361
530280362
161829703
161789063
479192860
308066838
511052542
494702401
296131550
405759923
508126650
62184647
134297881
289207187
290242889
347756788
384417079
221230948
407458794
406598892
116326645
116326609
116326547
116510843
116326529
116326540
386361880
385339062
15891923
527324386
11497621
525968348
525710956
124484829
315122943
315125111
383311884
383309625
218848185
218847796
218901206
28572175
28894912
319790694
89057699
89052491
78211558
406705597
58616727
226938934
397665626
91791058
91785913
91790731
172039680
238922432
153002879
386351899
386353647
488601775
488605303
378975985
378975690
378976159
378975832
237810278
378972501
400406007
544388862
327402011
297582338
387885754
386863735
386860126
557682930
384162404
384162394
385327372
407681354
386833612
386262266
386587281
375137218
431805346
15604717
49482253
537432303
152994043
18466424
18466665
16758993
91772082
317120849
383755859
125622882
17227465
17233017
17227374
17158637
17227497
17232874
17158061
220933193
379713087
378750097
452943219
210134201
210135770
451811147
379704341
379704392
556571789
556574580
315123578
315123616
433615115
433615547
433610266
433615300
433611795
297620246
297660606
256827818
15611071
530779552
563649971
89885732
89898822
423049750
146302785
526462840
260424375
260585138
260600006
325295716
322836736
322433659
322433172
322432858
322433342
322437479
405756987
229577818
397675890
397677586
397677555
397677566
88607955
399984432
54307144
197116402
75812629
292905252
75812284
75906225
75812661
284041471
385808586
386331671
386335008
406598909
406592921
378710836
378715377
378715370
386730761
33519483
29140543
336233113
563700047
229599883
229599713
229599623
32470666
219853343
219684028
45655585
45655914
479183780
227831830
189458505
29839769
29839220
146337175
563686363
561112193
253750612
253754647
387779217
385793751
145592566
19225058
32490749
56708791
564825954
387906790
479173639
470164400
13540831
15617929
27375111
98152871
103485498
157362818
157368249
330827325
330822653
110832861
379017167
471331658
118474057
20093440
558684436
558687884
442313459
558684593
558684320
558678294
558684373
406708523
375006802
427733619
427740400
157149316
157149300
157144296
283454959
384202563
392395704
543950817
543939971
222474741
208433976
208435470
148271178
148245183
148271110
479053932
158340917
158340280
158339488
158341140
158339871
158340643
158341329
158333233
158341503
529218760
529232701
529232689
529218770
529218539
529230092
392406268
392405727
392413905
203283926
203283912
203288730
203288832
203288469
203288641
203288819
203288682
203288797
203288867
203288911
203288661
203288506
203288888
203288751
203288701
203283903
50913346
256823905
332980605
526461592
529858346
284803266
284800255
525945526
525833502
386326719
254003128
253997713
254028270
383315351
254558118
254564253
254558653
337739122
337739247
337738957
336319134
15603881
51891138
328949540
479162165
317131008
378974633
242237460
507523953
384425691
386315972
384546269
557225837
557220722
160895450
99079841
99078009
99077902
87159847
87159884
87159843
294679055
294675557
538374242
338173994
433651058
433653600
433652471
433653593
537435369
389849360
478465761
478465752
161527512
385856165
383320909
431799958
431805251
386069650
385833938
331746790
315229765
385826720
377822306
255961476
474933593
444350194
444324184
444324407
74316018
148659757
537459744
332286950
332286959
404212535
404217371
404212377
404212629
251794036
385816611
385818454
385818461
312792283
312281360
568162877
470201995
29337300
10957566
387896523
219882535
116514950
283782520
159896533
159901510
159901742
220930850
169834533
170754211
15828471
512543719
527323458
408414082
386750444
330370666
331700395
330370681
330818917
383500100
507379056
426400511
251787652
54019969
372486701
209418037
443488504
347526385
347430512
379013365
85060411
85060466
85060490
85057978
469820173
469820182
89892746
47458835
167626225
374333421
374328350
545628283
190570478
126445587
126447966
406598874
407453476
289193301
289191496
563711419
121612099
121999251
121582657
146309667
146284526
118442852
384200575
384202547
384202553
435849396
435845424
435849356
375256816
384183816
384183548
384189578
384189584
384183674
384183658
384189671
384184088
384183665
384183635
384183624
225847840
433644871
433644684
433644115
433644438
387819930
403054816
302864508
336121001
336120990
348027467
269958255
258650271
434373506
434380362
434379567
434379279
434379791
434379898
434379816
66043271
85057963
85057958
85057280
85057971
378953804
29611500
29345410
14141823
57634611
54295983
54295843
182677002
182676825
182676785
385269641
385270623
568306739
390935917
384117894
384120457
384117540
384117719
338209545
338215079
338215004
338215037
338209372
338209457
226225406
311109684
311103224
311109789
442313696
46562128
46562129
384455125
222530712
222528057
482545086
482545077
255961261
220903286
428771848
386311792
434389956
436669979
434402184
434408147
554085530
478451316
478450425
157414322
431932943
431929462
384503605
71277742
187930913
544574430
544579032
384893616
384893581
49484912
49398098
167031021
262225767
262260515
269201690
150006674
312112794
554377794
556589855
511058888
162958048
194363778
33598993
182433793
428303471
428303526
428303567
428296779
260893985
260891930
297570613
423262555
387828053
281427817
49183039
294827553
294653513
479312833
480532168
469816294
470221770
478453129
478453138
482888170
407930685
549695945
549700063
478472964
478473858
385829589
385831931
385831891
385829559
385831960
113952711
565626784
295694686
338731896
338731758
284807103
284996407
160873076
160873126
160873002
160872934
161523180
161506495
161519706
161522356
480328235
384509884
340625033
350264100
284027999
311063459
387887350
222083145
222080117
222102329
222102412
222106127
222109117
222147015
325977200
325926838
470194245
469816271
289546492
385218266
523414886
148557803
73747956
19745201
410475456
85857845
385244087
385244958
384044079
384044091
384044106
384044176
284993440
325961450
325965294
325965484
412337338
383313191
325168262
326402148
325169001
325169046
325168931
325168242
325112992
325113277
15826865
10957041
15282445
289549371
154688247
154705721
340792956
94676460
406028180
49473688
376241700
525721265
13357558
530314038
525865813
525869762
525934212
525949893
525877702
525852846
530314110
530341448
525957490
525911748
525929673
525916939
525847173
525886094
525901154
525924641
530313872
525896797
513843219
513843967
513844788
513844328
513843590
513845190
513846967
513839884
513842865
513846463
513844557
227826411
436833391
410108996
432329452
333909894
525836786
525933418
525832341
386602643
386602509
28896774
28899855
225849564
225685337
410683947
410683901
523408232
341583222
228288719
229580722
16263748
16262453
15963753
374319880
171184485
338736863
529067324
269958148
269954810
302390797
312142408
207855516
289547777
401771165
390937752
325980881
325983714
325980815
169794206
169302972
169302980
169786889
479197640
347755961
347753732
295687459
376259380
172034859
172034917
172054853
172034905
172034820
172034885
384157612
471314537
148243807
148244055
148243635
148243977
148259021
148244088
148244117
148244133
148244127
384260349
336053279
336055419
336053510
319899888
218533256
218528082
218534717
374290092
189501470
15793034
344997652
297526028
384145110
384141246
384222553
384223698
550896179
34556458
379744720
397648808
402778297
384438400
384440648
332668532
162448269
148241099
478463055
478463063
532438800
532358222
187935795
187932320
384207496
384890373
218847927
218895141
218847808
376269859
376264031
376270191
339501483
339501577
339501435
339505889
225871489
225862057
378835506
387789281
376282008
528816716
525905724
525938956
555077094
428216284
428219846
317050199
296105497
408500253
385996772
385805051
222154829
152963954
157283828
255961475
288932888
148654188
375287575
375287510
376258298
375282101
209406223
90019649
386018640
389842920
16082781
16082679
16082691
16120353
319778189
549700897
326802614
386345754
383489963
387812450
322688191
322690183
470168442
470203841
229587578
51473215
526465356
117923318
172059053
172056045
494694380
499078742
326797444
197283915
172055989
479201824
167621941
357415565
357409266
357409092
224475494
111219505
410859653
410863773
552658063
512683057
387504934
387504713
387504844
387504721
387504828
387504924
116334867
116332681
116334879
148545259
501677485
447914114
447911521
384410858
384410943
384410829
384410912
384410887
384410883
172062142
172064525
172064800
172059067
428765681
557822170
146297766
57233530
225853611
383482123
304319677
116491818
320449106
320449093
320352146
42518084
220910783
219883257
219882541
218249153
218244892
218203844
218203933
387119833
507383177
549722728
426406915
478475664
478474769
385836839
385836969
385836926
385836852
312193897
384538250
384539799
384534464
298676127
298673978
557826865
347750429
148825133
86156430
384895178
532354121
532435496
470461182
34539880
55821993
385839642
385839818
385839804
385839613
121598179
121596444
479205603
330827700
379759437
499074415
425790159
425788638
385800986
254804028
124026906
522574444
522567641
332795693
241665037
241114100
241661625
241258150
241589533
471260972
333911667
83582730
83591340
332687277
332685534
375356399
313667214
313678900
239916571
374317610
312134082
478456739
478457632
386748726
386748711
552628837
337281488
239812973
239825584
239828713
312132275
189499000
71893359
209883160
212632911
114797051
565632295
565631883
565643472
428320964
428315127
428320975
428315182
428315019
428314827
120434372
209558587
338706993
338708711
338708677
228404350
389858571
254791136
254667448
296100371
295698114
295697839
295129529
387601291
387603991
384551502
514058762
300021538
386056071
218693476
255961248
153934468
527320613
71905642
152989753
479136967
163659859
163867306
342164902
342162671
387128982
387128925
386866198
387906744
387905813
387903680
387900762
387625543
34495455
288817321
57238731
469823627
470192280
523518464
217076133
15791399
384183356
384177910
384177763
530314182
56750010
384124299
384120524
384120592
384124222
270307451
256374160
482907133
482907335
482902549
482907348
471263591
152979768
371486894
452854062
478472051
478471160
379714283
451936134
330837866
86738724
218230750
315500818
407698262
198282148
556560056
427726395
427726360
427727289
152991597
488773889
111024785
111026827
111017022
111026068
156936795
257062754
378715556
378720502
560127023
383305933
256014795
256368465
116747452
379009891
333929848
511542232
385824840
385821700
119896292
302346166
302344773
549482487
385858114
333996462
56412276
189347993
189348893
189351978
189348761
404477334
385219873
550989632
14589963
510880085
296392440
158311867
319891290
522671826
522612259
77358697
384455014
550443072
512647881
512583411
385325853
188584627
188587525
188584642
383843667
383843668
383843669
319785620
271972120
271961609
478446832
170752179
170745005
170744977
170752137
170745058
170746450
170745610
170745566
170745634
469816339
15678031
480527847
387873410
253771435
557830113
538349851
374325525
435850242
435849688
313678134
410730941
410731267
410731195
86359705
86360278
89255298
86360045
86359881
86360734
86355669
384454035
116326679
116626972
400404723
376247367
81427616
54021964
54027648
54027809
384430208
384432129
389860324
478693373
42516522
568144401
322690193
564949884
392376213
409191175
383765075
383087767
126458628
527321565
152968582
152973607
152973416
152973731
152973830
288904223
507527061
507525638
507517441
507514533
507518295
347520606
28197945
386076037
386072488
16445223
75994447
526469930
526456747
116628683
383768277
239813019
239819985
297564484
297567864
297567557
384511964
256419057
385777386
194172857
518656469
227811634
227080237
262392383
262395299
170761847
525808973
152973854
152973842
374982757
374298386
319779749
319777789
470190315
472455754
256821123
257065520
384194622
478458543
410686362
316994385
288561476
288557107
378443454
222143513
222142561
222150250
222143325
222143330
222142576
428223448
428220140
428223389
544393402
108562424
108564598
529067771
529054381
384198022
379711742
560107639
145590267
518658687
518646702
212550357
212550288
212550314
212550319
212550259
328541554
328541624
261854630
268318538
268318562
146280352
146280384
146276058
146279973
146279170
146280242
206895078
294509193
294502110
294501992
294496807
118577231
118578449
118577427
170780462
189016698
189016631
305672698
392408409
392413879
387502364
15638995
472328503
387756560
470173039
378987404
378991860
145588189
374339022
373231418
347533753
347533700
347533684
400760195
400760244
400759986
400752908
543891911
193082772
224988383
125716887
507519518
340789630
340791767
209808847
209967944
209809832
209693634
215778350
215538592
383449352
440224888
440222965
440228565
440222456
217976200
307352168
317151727
452202845
304313778
304315532
219682499
332661768
332661999
332668451
332661890
384541581
384545954
384541569
384541560
384545966
556579909
556559712
121583343
121583484
121583183
121602919
121582711
121583543
121583582
121583564
121583017
568151185
387826721
387826486
387825484
387825444
387826553
387826736
387825554
387826517
387826817
387826840
256041951
387826748
387826639
387825581
387825662
387826782
387826596
387826681
387826532
387826795
387825622
147673035
147671401
386617281
386611903
386611993
386617342
386612163
386612081
307723218
345428590
397650687
407715264
402551784
554639959
554639511
554639096
554648462
554651112
554650830
78776201
407453019
527322501
166153973
482891391
482889214
218203897
218875456
218875340
218203978
218442354
218442268
218442394
218868668
219405371
219499124
218202726
218868768
218906779
218249165
218875581
308171891
159035674
331703020
16799079
18450286
434390831
434395856
436735872
434395721
434408186
384507788
302381116
333906402
386747036
386747020
469816136
478428135
339478129
386263233
384129960
384133676
384133685
385240430
501435806
268678642
374333820
374337039
374337029
529973389
471335784
66766352
529235720
378720668
449068323
302336548
397678256
71894025
224367124
224371993
344915391
308179191
260718930
260842239
188995955
58578664
226309587
384210366
384212538
188584601
188579259
188579286
255767013
257054089
51598263
51038624
51038597
150387853
339441064
387605479
387604868
118496615
146305042
307128504
386707734
386707622
386707609
374294493
91791369
31983523
344915202
565990029
227829020
478455841
478455832
385223048
478450416
478449525
295698848
295675101
295680425
295701107
404406483
255534169
386031806
386031648
386028266
294053541
317052773
317053479
317046238
317053820
317053186
317052891
300869639
338204606
338202351
338202359
338202319
338202336
333977506
545636471
385831969
119714007
119714272
269118642
268796558
268793183
222152201
162418099
162417732
162417821
284005939
284005898
284005755
284005954
284005967
284005577
284006004
284034943
284005992
386627502
384514544
71891793
333917529
333917557
333917679
119025018
56416370
392389424
145597324
145597103
145597192
118602060
472332507
448814763
58579623
529235714
529230077
529229871
529230034
529232713
529235635
107028231
107025343
107021562
116688024
116687164
116686245
116691273
336322299
360034408
360037214
376277991
376279704
525655613
528826861
528835310
528830926
528832486
528837521
528834105
528831098
387827903
387827738
387827839
387827984
256055273
387828029
387826928
387827926
387827798
387827965
387826859
387828011
387827856
387827867
387826896
387827769
387826906
121996810
472323176
307069503
148543243
357403388
307066636
30018278
56973315
326789139
451945536
451942744
281411444
156740028
33860560
384444089
384446171
527327366
379019812
390939174
410475457
72080342
409249554
409247064
409249775
409251179
409247580
409247664
409248463
409248816
409248365
409250980
409249914
409249545
409249441
409251067
409249195
409248756
409248675
409247802
409247533
409246807
409251170
409249769
409247109
409251043
409249206
409249433
409250027
409249475
409250880
409249423
409249357
409250600
409250063
409248216
409247505
409247806
409246391
409246441
409249673
409249695
409250470
409249368
409249396
409246494
409246358
409247873
409249099
409247156
409248904
409248210
387878539
407691594
336065242
401765853
507384422
476419016
188532165
188535863
188535903
188535911
189017121
188535954
429216255
480527845
217957581
217322921
217956691
217316512
253796915
374294063
374293519
374999497
374998886
374290655
375006210
374998023
375143366
406702775
479170689
116493574
116326658
257386085
257372908
45357563
17988344
17986284
113968346
42779081
44004339
387880559
387885599
387873357
526459392
383318453
161620094
161617991
17233403
16763390
534508017
56899872
49476684
187250423
479181986
317126741
189485775
189485779
455743294
455743340
189485765
455743332
189485003
455743321
406595001
56459112
319765157
319768578
337754017
410477577
120586808
120601051
189438863
23307853
387785181
92109490
92109663
92109250
92115633
386025288
545625500
545640361
522588077
83319253
300696564
300702374
537452888
537456627
537457722
187476514
225860012
295131884
256389232
522813769
240849682
240851420
56961782
206575367
206575481
206575712
157827862
42519920
104779316
224372070
157412338
479158859
554634310
146317663
456062337
386348020
442803496
459284225
479134154
292654178
292653566
292657124
292494315
292493938
479179495
297625198
163838769
82701135
82703893
82703911
82703928
153952670
148245107
254160123
408675720
256370581
146280397
15668172
10954532
10954488
310777805
310780578
310779695
478464852
478464861
478686601
397689003
402558404
402558329
402558636
402574993
402558249
402558824
402558809
402558241
402558574
383750634
383749063
384228016
384227456
401770401
409101469
307719921
307543589
532530467
386003090
172087787
172087630
59714356
301065125
209401009
530779594
148821191
108793532
108793632
108805998
108793642
552737301
448239774
479328021
479330719
337277607
117621834
294679205
117621743
117621706
117621799
294679220
111074074
111074118
111114823
117621646
294679245
117621570
378696079
347541852
51247073
51246971
51243852
339498645
407936729
295656029
589285998
506928554
32470555
32470520
32470532
27466918
32470581
32470572
32470588
530633265
530572997
530627845
222109225
148558820
148557829
321309518
94989509
376286528
269124277
560141539
452204326
258506995
560139514
560138874
560160865
560153049
560138247
560135937
240141776
240111940
240141741
240114607
240136783
478476202
479126419
384407464
384409638
541862390
397692770
94308945
291481467
291434858
291464753
15640032
15600771
117617447
424712850
478447723
386755084
302870731
189913173
183219427
189913450
543961847
543966428
298345126
407460163
406598927
52421262
113460149
330835983
253987483
253825511
78064658
78059643
78060853
386003071
386000717
357383070
357383074
386741417
310817278
212223144
566716565
386716456
386712343
317123177
568125122
525908085
417358931
538392231
538344194
434389900
434384225
436736818
167621562
167621728
167643973
55820103
473827406
283856168
392373140
385798917
218960350
459466043
330506319
330506028
307594149
187922035
187921867
187918714
218777860
568262354
568306560
219681945
530547444
254555169
20088899
327399879
315037230
327399851
344995333
197361212
312126262
508605261
386730549
386730646
386730659
378697983
379699100
379699217
386730537
386730446
325102757
57865352
57854744
472279679
472279709
472279720
472279653
472405735
472279618
472279727
472279773
472279762
472279580
405748335
407463877
32265499
21229478
379716390
433589359
433593057
433593318
342731686
399995314
433797276
378828553
378775795
433797278
399995009
399994762
378762851
433797277
378824597
433797275
433797279
378828572
399912627
399995567
384451106
336452232
336319056
386622390
386627436
386622414
386627431
126697566
110666922
556585673
480527846
313117184
313122369
313116827
313122549
313124788
313122739
379022404
386597751
150398760
406598901
406593966
300714588
300781822
300713132
387825439
470152509
431806727
256818682
256823861
257057919
256823891
257062240
565641727
392981410
471319476
471327980
488599558
384435229
383483341
325972867
332798023
191636824
300309346
298501502
387144420
387141638
225629872
157803189
292897734
293386373
293386419
239904639
239835334
239828745
386829725
197333880
197336471
197336667
408402624
452196381
452202110
452202047
452202278
452195884
452202695
452196180
452202826
452202001
452202391
452202187
452202137
452202016
452202118
452202023
527317811
313667359
478457650
478457641
315121750
410081538
374992780
333988640
157736271
298206591
330500914
478469360
478469369
428223461
305664376
523512490
523515562
294660180
218552585
194332853
194335117
347537839
378723377
348025247
219850687
386048930
261403876
375133618
85372828
312128809
241195472
383842824
530891924
225685871
225851546
383783295
257067223
108796981
108802373
29648114
77358712
296453187
479188040
325288201
404474675
397662556
397668686
433633012
215481761
336176139
336176124
336176136
386733559
386733762
386733873
94993396
470157219
470157438
470157235
337285377
386037709
386032579
157159467
147668652
269797069
218888746
118430835
387823583
403056439
316931396
350525682
339717136
339717964
339717962
238023296
238025581
339905954
60115514
62178570
60115462
289595678
257051090
461474881
189025236
512443503
379739908
379743460
304372805
76817237
76808520
269137358
268593652
188989396
376294792
296267998
386042347
115313981
27904513
407472532
311277332
401761514
300087139
253752822
512595024
512594165
512595901
512657636
512656346
512593096
512590512
124381141
124383319
41406098
121633901
119773142
325284916
386262357
392399583
378958130
378962821
386593590
300857417
529974880
529985600
70728250
62388892
482892482
302668698
302669374
302668499
302669123
384505696
471328175
469820164
560133258
560154719
57165207
13488050
13195732
110640213
334145811
16271976
84488831
529229840
529239176
529222834
116254467
116249766
116248676
116255200
116255067
116249460
116254910
347750441
385805044
385802375
385802382
385802304
123965234
52840256
549473062
73663802
73661309
73663756
156936674
156972381
156975952
257792943
257793135
257793042
258510020
284047386
430755491
78045242
78045309
78045556
78045265
169825392
169825329
170738367
533108975
571026788
33591275
332159624
332163560
169302963
169632029
169786833
169786864
139472888
108802856
479208076
478472955
478472060
452208619
479213596
479210985
330831849
311113888
385772020
451770451
523911441
451770595
15644634
410687359
15902044
347534971
336233474
336237224
336233546
407466711
407471876
378722019
18976372
339626328
256826460
325955704
325955721
325955697
52783855
384528107
384532946
384531523
384453056
389848445
389848587
389848879
389845493
220914669
220915101
220915079
220915115
220920054
220920000
220919597
220927410
339633914
339635250
518651360
511767220
560036461
559997377
559996969
479146200
120596833
190151404
190151409
190149269
117676079
117918459
333922237
134287530
134292031
134287902
134288152
134290884
134287794
134287418
134294128
557235156
386716467
389869887
389870171
389870257
389867183
325284457
325284231
325284806
325282255
325284551
383479207
378769743
403060703
308189587
556503834
384432549
376271796
376270416
126464913
385795588
557693445
308189206
308185541
308185378
298717099
29171478
29171546
28867243
157959830
523529121
523532970
429217735
429221372
429221853
22536185
408670633
81298811
81230333
405751204
451811876
384255905
384527587
386844997
386844947
163119169
319776738
281490498
281427968
302347802
379706264
433659170
433656322
403516668
403521294
328951746
499142348
410024832
333895862
339481522
13507739
494690659
189909570
189912848
189913115
479133135
384860682
409187975
158421418
94984109
113706807
379752013
386760820
386829695
194396645
71064581
38232642
226349237
226315872
226349831
226359415
226334772
153937894
153941546
527328293
218547440
218561636
375129161
375132168
451822614
451816898
297616214
166362741
385239413
385239402
385235550
325291453
325168279
332715374
554463091
554074371
165975457
543951066
37524032
538379295
147676335
226222639
479134917
511060863
16124256
78355047
472328233
294155300
218698419
407711772
407711055
407708765
311111670
430759339
291615453
292490170
117927211
384154712
392388518
296137750
296141908
383751989
189218017
375287586
218692794
218703261
218454959
308183796
433637022
436839709
551593593
551588049
256821228
430748167
430741030
430740944
430740975
58036264
406598936
407457548
220910610
219883409
220905643
219883096
525732797
256818848
184154476
254796400
290954631
433625088
197120421
170724370
386583127
218687878
470186955
470183972
470185371
550889302
444335299
471332236
386085705
384452082
121607004
121583590
479166807
16081186
258406618
258404138
406598883
406591804
110798562
257789778
194442203
134047083
319760024
319760738
319765069
556555759
386014600
386018361
479270911
298290017
525903163
407934369
560153071
269791619
449066047
387619774
340616011
113473942
347522554
409101468
269122800
268687599
21226102
402575002
293977746
93004831
93004786
452205862
357407371
357397620
433601838
410692016
296112158
71902667
320101555
320041922
94991497
560148055
560146340
156936546
156936507
156932229
403529933
397668839
384133787
427701340
148238336
313664890
387783149
124021714
384041026
384043827
384043652
384043891
24473558
479052799
523525145
523521389
523525242
400404025
193213720
157826385
46445634
378973567
472335239
482884694
194246403
392430409
333992987
544061647
334335560
407461552
283777746
283488383
283783779
294009986
294057975
294023656
293980644
294146429
254778738
378764971
378769296
557820703
336246508
478452224
478453120
478462155
478462164
386853410
386854243
386853317
470198176
472455798
212211668
67077889
67078320
52140164
67078326
67078381
67078390
480535788
296271545
430748349
430748199
225867617
386581047
109644367
110666976
325294206
392384721
157964072
157954006
558684762
558688223
558688140
558687663
558687842
162960844
29826443
150019913
521458881
386022942
206889172
385244967
257124814
479150083
326424156
326423644
402770565
150378263
150375726
150395228
150377168
151220212
512576139
387908808
114330036
114326611
114326555
378448040
378448274
148381586
148378011
384892008
386637352
385785434
385785441
385785382
385785459
26245917
383480870
381356294
300721089
296491824
225855735
574087253
564287833
564287957
564288321
192358779
134301169
197247299
197247352
385245895
482546019
482546028
501673812
526230725
291294404
82542618
82524664
32447382
384052651
384055288
384052587
384052412
521187702
154173617
472455813
470196211
383775170
383760955
433637028
259910328
259647811
259906682
50196905
47566322
50163691
568111252
568110865
386745517
386745526
188574270
379733551
253750923
82749777
296134504
296137611
296137655
238618479
385989534
22297544
407719209
407722709
407689766
407690004
257783814
387823261
387132089
387131618
298735500
298717635
336171143
386076436
386077236
170289627
153930630
153930562
153946813
404282430
409188586
308051505
289163353
148283997
134045046
134046898
150400439
543947230
313674129
313652076
53721039
53717639
262200046
262118100
385780298
385782932
78187984
122815790
123440403
386727822
217966449
152983466
68535050
70725001
414073323
414073302
414073314
414075296
414075302
414073192
414073319
414073260
414075268
296125058
227820587
227818258
255767010
169830219
310286520
357420708
377520097
377549525
377549524
377520096
300172302
344210305
344209485
344209942
532427121
532431171
532351363
532349507
532353205
532419034
532423942
532350434
532352287
532421823
114326664
410470815
408830377
333898208
506924386
325278757
386037981
386038690
383311892
383327284
383327248
381214373
138893679
138898339
538369494
58616149
58616422
56475432
330812975
90960985
482881633
560151351
16329170
38505825
38505775
38505535
38505668
385325086
385782956
526467231
385814818
50953925
488650489
126460778
126464805
126463752
478449516
478448616
431795410
385821656
385818534
550916528
426402010
407484805
407479587
407484675
148641524
148651817
470205641
296100281
296100303
296100146
295987464
296110131
488607535
291285947
389855709
532433692
532360755
532355525
150375692
150392480
384460459
384463962
409131816
549687642
549718281
403507510
470204499
451813329
451816489
451816781
451816787
451816673
451816542
78042616
433640128
337735032
337738947
337735209
320159410
328949383
328946930
525932970
525814190
525811113
526222927
56418535
56410437
327399920
330833867
383486602
120537037
120536823
120552944
126695337
76800655
76803317
76803367
378715492
378706362
389853198
325300726
325297172
324959701
324976987
563706614
92112136
530612796
378775961
115522030
194447175
194447306
374286830
228478451
229586230
297543498
50083297
384863396
384863363
113911685
51593942
51594359
17548221
17544719
116513228
544161316
161833634
469816323
470223734
171056692
374308961
557624419
557624504
557619566
158520017
148262085
451940044
384440681
563651606
400403787
260060589
24376231
414561716
522648624
522555424
470176208
379793806
379794527
392419087
88657561
237806776
332309247
385235090
385232493
385235306
45478502
45476499
45478588
45478711
45439865
116490126
608993055
374307319
386318029
159162017
390945347
156501369
169825414
169825618
341581088
386336689
146328629
194733773
194733896
194733902
414344521
414341023
71909814
50841496
187734273
187730020
187918703
187734267
187729967
226947222
449086547
449086670
449092563
449092676
449092659
449092687
449086465
449086377
21264228
21240774
58033143
209542188
209542158
294138771
32453780
32453769
32453760
145301211
145297124
145301385
392429594
385226252
352516173
119952806
256370824
527329219
86747127
385326614
225869487
406707029
403514032
307128764
384865886
384868560
57639935
388476123
312602094
330399456
312794749
385852231
146319850
182682970
113951722
114045513
237804348
339443684
530320387
530320487
530320752
530321744
530316970
530322222
334143099
386006713
313669332
313669445
313669532
313681130
238897251
238899346
77128441
550986377
385243207
385244078
26553452
448236310
386009639
290473094
386703215
347524522
386585202
116619145
407693844
33594723
312136230
15789340
10803547
16119979
384887043
386845069
116515308
221635406
221632037
163854304
156978331
215274578
215276192
215485161
229599876
237793320
229587271
357418851
357418824
385248496
384206106
384206192
384206503
384206482
384206262
384206150
384206063
384206220
384207453
384206338
384206319
384206297
384207382
384206020
384207328
384206380
384206451
384206409
561108321
91774356
440285501
221642090
221316922
222093774
527324594
375291975
10956711
57014152
338729812
384225821
313671969
313652020
182680572
182682734
58036263
337287573
384450095
384451098
31791177
365963975
154243668
154243958
222523302
479169109
269114774
288947674
288986931
288939764
397661013
334338613
58584261
402550799
387869341
387869382
387873349
109896332
241190066
325989358
529043437
529076460
552535527
552536492
125654693
77404693
552530711
125654605
552530953
15835535
383479184
383500935
346722692
284928601
83309099
58038467
58038254
58038418
58038448
58038491
334343657
334342451
334346522
282162670
384228035
384228024
384228027
296241748
313202490
187927112
187925958
187930822
302334808
116332445
116329799
375010684
118615919
49146084
294101015
343127118
343127220
343126758
343126711
343127324
343126801
343126844
343126973
343128166
343127253
343127060
343127152
343127016
343126945
343128141
343127105
343127183
426202350
426202340
187917883
426202317
426202372
426202328
426202379
426202335
426202358
426202324
386076359
386081561
285016821
386081654
171462832
310639471
310830362
332290650
410417816
134096620
401768909
328954613
219681389
387866146
387134041
384450086
384448988
387821585
384226395
386589256
386593545
16119200
29165615
320100209
323527923
323524377
566002026
432327926
429462518
442556480
442556535
442555261
442556508
258538191
258509940
320114857
169823697
169823514
297618528
488652559
39933080
39840937
383452024
400756305
390955930
379725073
384421554
121601635
21672841
238909104
238915976
238921767
116326493
116617174
339320528
116753325
452892165
203288382
203287471
203288436
203288364
203288400
203288465
203288416
203288272
157825125
408417460
123967536
378947941
402570638
296112228
307149679
307149645
307149708
307149945
307591951
307591289
307591243
347530298
330806657
213690928
261414414
315630472
383750641
312137514
15829254
10955266
379718015
170016308
170016236
170016358
170016294
170016273
15616630
10957099
10957103
240102057
386361452
386361711
386359470
163943169
163943459
163937865
163938013
163937941
379018503
352951305
229915734
224504235
224581838
528816008
387151873
387133886
375294201
383484660
386343535
386338936
386343408
386343312
161986651
161986673
162145846
327398173
289577265
386322372
386322427
386322495
154248705
289433373
397677603
377810572
377808793
381280286
381280264
377808757
381280317
381184517
479323914
479316944
134093294
291612472
260751930
260751828
260763802
260853213
307950758
374318767
154149549
325957759
161501984
476417161
383760688
383080708
383760553
383755655
383760671
383080676
383752828
383755757
383080718
148269145
220915123
110636427
498827228
488768999
295702242
268318345
268315578
25026556
23577986
23577970
532456681
310657316
197103140
197103466
119382757
119387240
119385557
82524407
82775382
145294016
153012026
153007346
153011772
153011934
153010078
153012113
406598918
407456172
78778385
119718918
119709757
170022262
127763381
187734516
379726618
399140225
479199283
170679574
170650760
170650751
170650740
145218822
406598989
386577002
549730541
392427891
229818502
549683697
296051576
296120274
158319059
108756767
384128090
319898193
297622252
383192418
383192311
383187966
379703932
336112679
16802048
70605853
336115651
523515595
271498578
332157643
71082709
568287774
568306343
568282035
384442304
384442354
383327320
383315276
383315282
110669657
384061216
384061398
384061152
384058524
557940106
15807672
15805042
10957398
10957530
442743028
220927459
473832060
10954629
379009272
294505815
296137679
294505653
294502069
294508902
384868588
29374661
29377876
29377803
29377895
50364815
85700163
401769656
186474323
186470346
186474773
186471973
590000579
77358719
53723370
427715354
385216759
332139403
384226874
240047135
319896422
511628970
529066480
529063540
530567812
507418865
507418942
507423901
480533968
407681909
383493132
296108688
197294169
227812678
227811309
227811427
507382352
507380240
15642775
479140210
88193823
124024712
170758191
169834729
428204730
428205073
315500504
315497051
315499382
315500677
289583311
289937459
289594273
289579696
297558985
297563784
332296669
494682416
52424055
25010075
376244562
365823447
383324079
399543043
386607294
386611788
386607309
302341444
307069350
404279552
343082721
389857697
228292900
294083570
568313041
568305979
478463952
478463961
192288433
538397725
538360566
227116370
227119188
384263631
478454922
478454031
521094209
145294025
74314838
145294031
74310614
327312315
118462219
525701099
152998555
152998483
479134201
